# Supplementary material for: Textural, Sensory and Volatile Compounds Analyses in Formulations of Sausages Analogue Elaborated with Edible Mushrooms and Soy Protein Isolate as Meat Substitute
Source: Foods. 2021 Dec 27;11(1):52. doi: 10.3390/foods11010052 (PMC8750815; doi:10.3390/foods11010052)
Supplement: Supplementary file 1 [file foods-11-00052-s001.zip]

Archive with 1 entries (1 files):
- foods-1515433-supplementary.pdf
